# Supplementary material for: Fluorine-Functionalized Polyphosphazene Immunoadjuvant: Synthesis, Solution Behavior and In Vivo Potency
Source: Molecules. 2023 May 21;28(10):4218. doi: 10.3390/molecules28104218 (PMC10221343; doi:10.3390/molecules28104218)
Supplement: Supplementary file 1 [file molecules-28-04218-s001.zip]

Archive with 1 entries (1 files):
- molecules-2404845-supplementary.pdf
